# Supplementary material for: Pacbio Sequencing Reveals Identical Organelle Genomes between American Cranberry (Vaccinium macrocarpon Ait.) and a Wild Relative
Source: Genes (Basel). 2019 Apr 10;10(4):291. doi: 10.3390/genes10040291 (PMC6523495; doi:10.3390/genes10040291)
Supplement: Supplementary file 1 [file genes-10-00291-s001.zip]

Archive with 7 entries (6 files):
- SupplementaryFile1.xlsx
- __MACOSX/
- __MACOSX/._SupplementaryFile1.xlsx
- FigureS1.jpg
- __MACOSX/._FigureS1.jpg
- FigureS2.jpg
- __MACOSX/._FigureS2.jpg
